# Supplementary material for: Alterations in Vagal Tone Are Associated with Changes in the Gut Microbiota of Adults with Anxiety and Depression Symptoms: Analysis of Fecal Metabolite Profiles
Source: Metabolites. 2024 Aug 15;14(8):450. doi: 10.3390/metabo14080450 (PMC11356408; doi:10.3390/metabo14080450)
Supplement: Supplementary file 1 [file metabolites-14-00450-s001.zip]

Archive with 1 entries (1 files):
- metabolites-3108715-supplementary.pdf
